# Supplementary material for: Food Reformulation in New Zealand: A Success Story of Reducing the Sodium Content in Bread from 2003 to 2023
Source: Nutrients. 2025 Nov 20;17(22):3627. doi: 10.3390/nu17223627 (PMC12655271; doi:10.3390/nu17223627)
Supplement: Supplementary file 1 [file nutrients-17-03627-s001.zip]

Archive with 1 entries (1 files):
- nutrients-3968478-supplementary.pdf
